# Supplementary material for: Peroxisomal Proliferator-Activated Receptor β/δ Deficiency Induces Cognitive Alterations
Source: Front Pharmacol. 2022 Jul 11;13:902047. doi: 10.3389/fphar.2022.902047 (PMC9310104; doi:10.3389/fphar.2022.902047)
Supplement: Supplementary file 2 [file DataSheet1.ZIP]

Archive with 39 entries (26 files):
- PAPER PPAR/AKT/
- PAPER PPAR/AKT/AKT.tif
- PAPER PPAR/AKT/GAPDH AKT.tif
- PAPER PPAR/BDNF/
- PAPER PPAR/BDNF/BDNF.tif
- PAPER PPAR/BDNF/GAPDH BDNF.tif
- PAPER PPAR/DBN1/
- PAPER PPAR/DBN1/DBN1.tif
- PAPER PPAR/DBN1/GAPDH DBN1.tif
- PAPER PPAR/GSK3B/
- PAPER PPAR/GSK3B/GAPDH GSK3B.tif
- PAPER PPAR/GSK3B/GSK3B.tif
- PAPER PPAR/IR/
- PAPER PPAR/IR/GAPDH IR.tif
- PAPER PPAR/IR/IR.tif
- PAPER PPAR/Neurexin/
- PAPER PPAR/Neurexin/GAPDH Neurexin.tif
- PAPER PPAR/Neurexin/Neurexin.tif
- PAPER PPAR/NFKB/
- PAPER PPAR/NFKB/GAPDH NFKB.tif
- PAPER PPAR/NFKB/NFKB.tif
- PAPER PPAR/P-AKT/
- PAPER PPAR/P-AKT/GAPDH P-AKT.tif
- PAPER PPAR/P-AKT/P-AKT.tif
- PAPER PPAR/P-GSK3B/
- PAPER PPAR/P-GSK3B/GAPDH P-GSK3B.tif
- PAPER PPAR/P-GSK3B/P-GSK3B.tif
- PAPER PPAR/PSD95/
- PAPER PPAR/PSD95/GAPDH PSD95.tif
- PAPER PPAR/PSD95/PSD95.tif
- PAPER PPAR/PTP1B/
- PAPER PPAR/PTP1B/GAPDH PTP1B.tif
- PAPER PPAR/PTP1B/PTP1B.tif
- PAPER PPAR/Synaptophisin/
- PAPER PPAR/Synaptophisin/Actin Synaptophisin.tif
- PAPER PPAR/Synaptophisin/Synaptophisin.tif
- PAPER PPAR/TLR4/
- PAPER PPAR/TLR4/GAPDH TLR4.tif
- PAPER PPAR/TLR4/TLR4.tif
